# Supplementary material for: The Nrf2 Pathway in Depressive Disorders: A Systematic Review of Animal and Human Studies
Source: Antioxidants (Basel). 2023 Mar 27;12(4):817. doi: 10.3390/antiox12040817 (PMC10135298; doi:10.3390/antiox12040817)
Supplement: Supplementary file 1 [file antioxidants-12-00817-s001.zip]

Archive with 1 entries (1 files):
- antioxidants-2248926-supplementary.pdf
